# Supplementary material for: Characterization of Brachypodium distachyon as a nonhost model against switchgrass rust pathogen Puccinia emaculata
Source: BMC Plant Biol. 2015 May 8;15:113. doi: 10.1186/s12870-015-0502-9 (PMC4424542; doi:10.1186/s12870-015-0502-9)
Supplement: Additional file 3: Table S3. — Relative quantification (RQ) and P-value of defense related genes in Bd21 leaf tissue at 0, 12, 24, 48 and 72 hours after P.emaculata inoculation. [file 12870_2015_502_MOESM3_ESM.xlsx]

## Sheet: Sheet1
Supplementary table 3: Relative quantification (RQ) and P-value of defense related genes in Bd21 leaf tissue at 0, 12, 24, 48 and 72 hours after P.emaculata inoculation
Assay	Type	Bd21_0 (RQ)	Bd21_0 (P-Value)	Bd21_M12 (RQ)	Bd21_M12 (P-Value)	Bd21_M24 (RQ)	Bd21_M24 (P-Value)	Bd21_M48 (RQ)	Bd21_M48 (P-Value)	Bd21_M72 (RQ)	Bd21_M72 (P-Value)	Bd21_SGR12 (RQ)	Bd21_SGR12 (P-Value)	Bd21_SGR24 (RQ)	Bd21_SGR24 (P-Value)	Bd21_SGR48 (RQ)	Bd21_SGR48 (P-Value)	Bd21_SGR72 (RQ)	Bd21_SGR72 (P-Value)
ACO1	Target	1	1	2.3075	0.0317	1.461	0.1624	1.1574	0.3099	1.0564	0.9488	3.5286	0.0289	1.7087	0.1725	2.013	0.055	1.4646	0.0428
AGD2	Target	1	1	1.5246	0.1304	1.547	0.2437	1.1117	0.5713	0.7369	0.6729	2.3555	0.611	3.3904	0.3122	6.7496	0.0321	12.302	0.0221
AOS	Target	1	1	0.3762	0.1136	2.7545	0.0403	1.0685	0.7559	0.9985	0.996	0.4422	0.1346	2.8389	0.0507	1.2077	0.3985	1.0495	0.7897
AOX1A	Target	1	1	0.491	0.3639	0.215	0.1982	0.3786	0.3617	5.8712	0.3597	0.64	0.5681	0.4229	0.3122	0.7551	0.6173	3.1614	0.2157
CHI	Target	1	1	0.4866	0.3109	0.3549	0.2005	0.2824	0.319	0.6813	0.7823	1.9044	0.3646	0.5044	0.3122	0.8054	0.6907	0.5497	0.3537
CHS	Target	1	1	0.2028	0.0827	0.4681	0.1624	0.465	0.3099	0.8546	0.8505	0.5775	0.1774	0.6884	0.2915	0.7425	0.3266	0.8416	0.5809
ERF1	Target	1	1	2.6468	0.0531	0.5275	0.2437	0.2628	0.3099	0.2569	0.5052	5.021	0.0043	2.287	0.2183	3.8697	0.0289	2.7921	0.0278
ERF3	Target	1	1	0.7873	0.4333	0.4083	0.1624	0.307	0.3099	0.5031	0.5052	1.2935	0.3705	0.9442	0.8296	1.0111	0.9617	0.8413	0.5177
FAD7	Target	1	1	0.1319	0.0317	1.2883	0.1133	0.9386	0.5713	0.8431	0.5259	0.3236	0.0151	1.241	0.2651	0.8065	0.101	0.7421	0.0672
LOX2	Target	1	1	0.5881	0.2656	0.8195	0.5192	0.7819	0.5589	1.039	0.9586	1.0169	0.9957	0.6395	0.3122	0.8312	0.5957	0.7265	0.3803
MKK3	Target	1	1	2.3198	0.1136	2.0742	0.0321	1.0278	0.7559	1.2682	0.5076	3.1006	0.0022	2.5005	0.085	2.7899	0.0126	2.6127	0.0023
OPR3	Target	1	1	2.7779	0.0792	2.9065	0.0321	1.6603	0.3617	5.3776	0.0409	2.5608	0.1119	4.3445	0.0991	4.0132	0.0082	5.2567	0.0019
PAD4	Target	1	1	1.0966	0.6232	1.3231	0.1982	1.5302	0.3099	1.2747	0.5259	0.903	0.6699	1.7217	0.1188	2.0957	0.0673	1.5972	0.0672
PAL	Target	1	1	0.4093	0.0637	0.5584	0.1352	1.1968	0.667	1.9402	0.5306	1.3901	0.6699	0.8465	0.5828	1.6575	0.3019	1.5859	0.0889
PR1	Target	1	1	0.5932	0.1304	0.6874	0.1982	2.2781	0.4772	1.2056	0.8109	1.2183	0.7407	5.057	0.2138	54.31	0.0978	67.0568	0.0549
PR2	Target	1	1	0.9121	0.6147	1.8651	0.0403	2.5311	0.3617	1.9752	0.5259	1.6964	0.2645	5.8626	0.1434	17.6264	0.0843	37.0927	0.0061
PR3	Target	1	1	2.9319	0.0254	2.3904	0.0321	1.0299	0.8722	1.0223	0.9586	4.3369	0.0117	4.8792	0.0991	5.3576	0.0553	4.0539	0.0221
PR4	Target	1	1	1.5923	0.0792	3.4331	0.0321	1.8869	0.4527	1.8371	0.5259	3.4412	0.0249	9.8027	0.085	12.8249	0.0511	21.6065	0.0283
PR5	Target	1	1	0.4051	0.0372	0.9736	0.8066	3.2114	0.3234	1.5554	0.5621	0.5448	0.0774	4.1145	0.1434	24.3865	0.0672	42.959	0.0283
UBQ	Selected Control	1	1	0.8412	0.1136	0.8314	0.1677	0.8926	0.3099	1.013	0.9586	0.7889	0.0543	0.9474	0.3665	1.1611	0.0843	1.1438	0.2158
VSP1	Target	1	1	0.9097	0.7154	0.5259	0.1814	0.4582	0.3099	0.6459	0.5259	0.9982	0.9957	0.5504	0.2335	0.6921	0.318	0.6509	0.2485
WRKY18	Target	1	1	1.5827	0.6147	2.4636	0.1812	4.2379	0.0636	5.7704	0.5052	2.0931	0.1717	6.3015	0.3665	61.0951	0.0289	24.7907	0.0024
