# Supplementary material for: Characterization of Brachypodium distachyon as a nonhost model against switchgrass rust pathogen Puccinia emaculata
Source: BMC Plant Biol. 2015 May 8;15:113. doi: 10.1186/s12870-015-0502-9 (PMC4424542; doi:10.1186/s12870-015-0502-9)
Supplement: Additional file 4: Table S4. — Relative quantification (RQ) and P-value of basal transcript level of defense related genes in Bd3-1 and Bd30-1 relative to Bd21. [file 12870_2015_502_MOESM4_ESM.xlsx]

## Sheet: Sheet1
Supplementary table 4: Relative quantification (RQ) and P-value of basal transcript level of defense related genes in Bd3-1 and Bd30-1 relative to Bd21
Assay	Type	BD3-1 (RQ)	BD3-1 (P-Value)	Bd21 (RQ)	Bd21 (P-Value)	Bd30-1 (RQ)	Bd30-1 (P-Value)
ACO1	Target	1.0534	0.9647	1	1	0.9122	0.4874
AGD2	Target	2.7137	0.961	1	1	0.411	0.6949
AOS	Target	1.2025	0.961	1	1	1.547	0.5449
AOX1A	Target	11.7018	0.961	1	1	4.4268	0.0781
CHI	Target	1.2359	0.961	1	1	1.7274	0.3255
CHS	Target	1.2638	0.961	1	1	2.6701	0.1124
CYP89	Target	1.5909	0.961	1	1	0.9781	0.8372
ERF1	Target	2.8677	0.961	1	1	0.82	0.6949
ERF3	Target	1.4653	0.961	1	1	0.8628	0.8372
FAD7	Target	0.9492	0.9647	1	1	0.9071	0.5768
LOX2	Target	1.304	0.961	1	1	0.5023	0.3255
MKK3	Target	0.9557	0.961	1	1	1.4254	0.1711
OPR3	Target	2.7506	0.961	1	1	1.6481	0.496
PAD4	Target	1.0133	0.9647	1	1	0.9485	0.5768
PAL	Target	0.7043	0.961	1	1	1.4454	0.5449
PR1	Target	1.0359	0.9647	1	1	0.6124	0.5768
PR2	Target	0.5051	0.961	1	1	0.7294	0.5768
PR3	Target	1.8788	0.961	1	1	0.8333	0.5768
PR4	Target	0.8385	0.961	1	1	0.6398	0.2687
PR5	Target	2.2648	0.961	1	1	1.5618	0.4874
UBQ4	Selected Control	1		1		1
VSP1	Target	2.1136	0.961	1	1	0.2941	0.1124
WRKY18	Target	0.5062	0.961	1	1	0.4064	0.5449
